# Supplementary material for: The teams of early-career investigators: A qualitative pilot study
Source: J Clin Transl Sci. 2019 Feb 5;2(5):321–6. doi: 10.1017/cts.2018.335 (PMC6390388; doi:10.1017/cts.2018.335)
Supplement: Supplementary file 1 [file S2059866118003357sup.zip]

Archive with 2 entries (2 files):
- S2059866118003357sup001.docx
- S2059866118003357sup002.docx
